# Supplementary material for: FUT2–ABO epistasis increases the risk of early childhood asthma and Streptococcus pneumoniae respiratory illnesses
Source: Nat Commun. 2020 Dec 16;11:6398. doi: 10.1038/s41467-020-19814-6 (PMC7744576; doi:10.1038/s41467-020-19814-6)
Supplement: Supplementary file 5 — Supplementary Data 1 [file 41467_2020_19814_MOESM5_ESM.xlsx]

## Sheet: Sheet1
Supplementary Data File 1. All genome-wide significant SNPs from the discovery GWAS meta-analysis. Results are from a logistic regression (Fixed Effects) model adjusted for sex and 10 principal components.
SNP	CHR	BP	Effect_allele	Other_allele	Beta	StdErr	P	N
rs7219923	17	38074518	T	C	0.5036	0.0288	1.614e-68	68145
rs10852936	17	38031714	T	C	-0.51	0.0296	1.716e-66	67428
rs12950743	17	38049233	T	C	0.495	0.0288	2.937e-66	68165
rs11078928	17	38064469	T	C	0.5095	0.0298	1.891e-65	68283
rs2305480	17	38062196	A	G	-0.5069	0.0298	9.309e-65	68283
rs907091	17	37921742	T	C	0.4839	0.0288	2.15e-63	67891
rs10445308	17	37938047	T	C	-0.489	0.0292	8.318e-63	68109
rs2872507	17	38040763	A	G	-0.4858	0.0296	1.364e-60	68283
rs907092	17	37922259	A	G	-0.4749	0.0295	1.905e-58	68283
rs2290400	17	38066240	C	C	-0.7597	0.0502	8.074e-52	6534
rs2305479	17	38062217	T	T	-0.7489	0.0501	1.69e-50	6534
rs7216389	17	38069949	C	C	-0.7213	0.0495	4.779e-48	6534
rs8067378	17	38051348	G	G	-0.7224	0.0497	6.714e-48	6534
rs9303277	17	37976469	T	T	-0.7166	0.0496	3.188e-47	6534
rs11557467	17	38028634	T	T	-0.7168	0.0497	3.407e-47	6526
rs2643195	17	37853118	A	G	0.3807	0.0293	1.003e-38	68283
rs12150079	17	38025417	A	G	-0.3944	0.0321	1.009e-34	68159
rs9635726	17	38020141	T	C	0.3983	0.0324	1.238e-34	68161
rs11869286	17	37813856	C	G	-0.3452	0.0288	5.204e-33	68269
rs1877031	17	37814080	A	G	-0.3437	0.0288	1.018e-32	68282
rs7212938	17	38122680	T	G	-0.3336	0.0288	4.095e-31	68283
rs17609240	17	38110689	T	G	-0.3645	0.0315	5.108e-31	68283
rs6967330	7	105658451	A	G	0.3462	0.0347	2.143e-23	68277
rs7212944	17	38122686	A	G	-0.5375	0.0563	1.289e-21	6534
rs11654954	17	37745979	A	G	0.3221	0.0342	4.252e-21	68164
rs56030650	17	38131187	C	C	-0.4432	0.0478	1.907e-20	6534
rs12453334	17	38153473	T	C	-0.2854	0.0308	2.206e-20	67232
rs2302777	17	38179492	A	G	0.2814	0.0307	4.773e-20	67482
rs10258293	7	105662690	T	C	-0.3031	0.0348	3.173e-18	68157
rs1045929	17	38175426	T	C	0.2393	0.0282	2.183e-17	67921
rs8078723	17	38166879	T	C	-0.2391	0.0282	2.26e-17	67974
rs709592	17	38175553	T	C	0.239	0.0282	2.303e-17	67915
rs4794822	17	38156712	T	C	0.2347	0.0285	1.626e-16	68283
rs7502912	17	38215948	A	G	0.2313	0.0281	2.068e-16	68166
rs7502233	17	38218804	A	G	0.2548	0.0313	3.527e-16	68164
rs1071630	6	32609126	T	C	-0.2205	0.0295	8.046e-14	68283
rs7502514	17	38188844	A	G	0.2114	0.0284	9.955e-14	66555
SNP_DQA1_32717264	6	32717264	T	C	0.217	0.0293	1.334e-13	68285
rs1342326	9	6190076	A	C	-0.2682	0.0364	1.719e-13	68281
rs2066362	9	6219176	T	G	0.2661	0.0365	2.877e-13	68155
6:32629137	6	32629137	T	G	-0.2238	0.0307	2.935e-13	68283
6:32625869	6	32625869	T	C	-0.2236	0.0307	3.061e-13	68283
AA_DQA1_-16_32713236	6	32713236	L	M	-0.2131	0.0293	3.76e-13	68285
rs340933	9	6085078	T	G	-0.3109	0.0428	3.804e-13	68158
SNP_DQA1_32713235	6	32713235	A	C	0.213	0.0293	3.832e-13	68285
rs7745002	6	32666776	T	C	-0.2108	0.0291	4.501e-13	68285
rs1063355	6	32673754	A	C	-0.2128	0.0295	5.312e-13	68285
6:32609126	6	32609126	T	C	-0.2212	0.0307	5.335e-13	68283
rs992969	9	6209697	A	G	0.2232	0.031	6.353e-13	68151
rs10975412	9	6049547	A	G	0.3037	0.0424	7.772e-13	66175
rs3939286	9	6210099	T	C	0.2213	0.031	8.802e-13	68087
rs6927022	6	32663617	T	C	-0.2071	0.0291	1.155e-12	68285
HLA_DQA1_01	6	32716284	A	P	0.2069	0.0295	2.373e-12	68285
HLA_DQA1_0101	6	32716284	A	P	0.2069	0.0295	2.373e-12	68285
HLA_DQA1_0102	6	32716284	A	P	0.2069	0.0295	2.373e-12	68285
HLA_DQA1_0103	6	32716284	A	P	0.2069	0.0295	2.373e-12	68285
HLA_DQA1_02	6	32716284	A	P	0.2069	0.0295	2.373e-12	68285
HLA_DQA1_0201	6	32716284	A	P	0.2069	0.0295	2.373e-12	68285
HLA_DQA1_03	6	32716284	A	P	0.2069	0.0295	2.373e-12	68285
HLA_DQA1_0301	6	32716284	A	P	0.2069	0.0295	2.373e-12	68285
HLA_DQA1_04	6	32716284	A	P	0.2069	0.0295	2.373e-12	68285
HLA_DQA1_0401	6	32716284	A	P	0.2069	0.0295	2.373e-12	68285
HLA_DQA1_05	6	32716284	A	P	0.2069	0.0295	2.373e-12	68285
HLA_DQA1_0501	6	32716284	A	P	0.2069	0.0295	2.373e-12	68285
AA_DQA1_11_32717083	6	32717083	C	Y	-0.2059	0.0295	3.19e-12	68285
SNP_DQA1_32717083	6	32717083	C	Y	-0.2059	0.0295	3.19e-12	68285
rs8069451	17	37504933	T	C	-0.2183	0.0314	3.519e-12	67664
rs801427	17	37436711	A	G	0.2571	0.0372	4.598e-12	68067
rs597069	17	37458512	T	G	0.2562	0.0371	4.97e-12	68165
SNP_DQA1_32717214	6	32717214	A	G	0.204	0.0295	4.979e-12	68285
AA_DQA1_48_32717194	6	32717194	L	W	0.204	0.0295	4.979e-12	68285
SNP_DQA1_32717194	6	32717194	L	W	0.204	0.0295	4.979e-12	68285
AA_DQA1_64_32717242	6	32717242	T	R	0.204	0.0295	4.979e-12	68285
SNP_DQA1_32717242	6	32717242	T	R	0.204	0.0295	4.979e-12	68285
SNP_DQA1_32717277_A	6	32717277	A	P	0.204	0.0295	4.979e-12	68285
SNP_DQA1_32717277_C	6	32717277	A	P	0.204	0.0295	4.979e-12	68285
SNP_DQA1_32717277_G	6	32717277	A	P	0.204	0.0295	4.979e-12	68285
AA_DQA1_66_32717248	6	32717248	I	M	0.204	0.0295	4.979e-12	68285
AA_DQA1_45_32717185	6	32717185	A	V	-0.204	0.0295	4.979e-12	68285
SNP_DQA1_32717185	6	32717185	A	V	-0.204	0.0295	4.979e-12	68285
SNP_DQA1_32717232	6	32717232	T	G	0.204	0.0295	4.979e-12	68285
SNP_DQA1_32717249	6	32717249	C	G	0.204	0.0295	4.979e-12	68285
AA_DQA1_61_32717233	6	32717233	G	F	-0.204	0.0295	4.979e-12	68285
SNP_DQA1_32717233	6	32717233	G	F	-0.204	0.0295	4.979e-12	68285
AA_DQA1_80_32717290	6	32717290	S	Y	0.204	0.0295	4.979e-12	68285
SNP_DQA1_32717290	6	32717290	S	Y	0.204	0.0295	4.979e-12	68285
AA_DQA1_69_32717257_A	6	32717257	A	P	0.204	0.0295	4.979e-12	68285
AA_DQA1_69_32717257_L	6	32717257	A	P	0.204	0.0295	4.979e-12	68285
AA_DQA1_69_32717257_T	6	32717257	A	P	0.204	0.0295	4.979e-12	68285
SNP_DQA1_32717257	6	32717257	A	P	0.204	0.0295	4.979e-12	68285
SNP_DQA1_32717231	6	32717231	A	G	0.204	0.0295	4.979e-12	68285
AA_DQA1_55_32717215	6	32717215	G	R	-0.204	0.0295	4.979e-12	68285
AA_DQA1_56_32717218_G	6	32717218	A	P	0.204	0.0295	4.979e-12	68285
AA_DQA1_56_32717218_R	6	32717218	A	P	0.204	0.0295	4.979e-12	68285
AA_DQA1_56_32717218_x	6	32717218	A	P	0.204	0.0295	4.979e-12	68285
AA_DQA1_18_32717104	6	32717104	F	S	-0.204	0.0295	4.979e-12	68285
SNP_DQA1_32717104	6	32717104	F	S	-0.204	0.0295	4.979e-12	68285
AA_DQA1_50_32717200_E	6	32717200	A	P	0.204	0.0295	4.979e-12	68285
AA_DQA1_50_32717200_L	6	32717200	A	P	0.204	0.0295	4.979e-12	68285
AA_DQA1_50_32717200_V	6	32717200	A	P	0.204	0.0295	4.979e-12	68285
SNP_DQA1_32717200	6	32717200	A	P	0.204	0.0295	4.979e-12	68285
AA_DQA1_53_32717209_K	6	32717209	A	P	0.204	0.0295	4.979e-12	68285
AA_DQA1_53_32717209_Q	6	32717209	A	P	0.204	0.0295	4.979e-12	68285
AA_DQA1_53_32717209_R	6	32717209	A	P	0.204	0.0295	4.979e-12	68285
SNP_DQA1_32717209	6	32717209	A	P	0.204	0.0295	4.979e-12	68285
rs9646419	17	37597185	A	G	0.2562	0.0372	5.532e-12	68161
AA_DQA1_218_32718473	6	32718473	Q	R	-0.203	0.0295	6.322e-12	68285
SNP_DQA1_32718473	6	32718473	Q	R	-0.203	0.0295	6.322e-12	68285
rs3134996	6	32683288	A	T	0.204	0.0298	7.189e-12	68285
SNP_DQA1_32713252	6	32713252	T	C	-0.2022	0.0296	7.867e-12	68285
rs10189629	2	102879464	A	C	-0.3346	0.049	8.509e-12	68161
rs11657058	17	37699378	T	G	0.2543	0.0374	1.083e-11	67592
rs12150047	17	37601755	A	G	0.2524	0.0372	1.186e-11	68156
6:32636866	6	32636866	A	T	-0.2102	0.031	1.262e-11	68278
rs11674302	2	102887128	T	C	0.3306	0.049	1.442e-11	68120
rs590051	17	37446571	T	C	-0.2509	0.0373	1.662e-11	68140
rs11692065	2	102883975	T	C	-0.329	0.0489	1.799e-11	68092
rs11655972	17	37407072	T	C	-0.2488	0.0371	2.091e-11	68031
rs7208487	17	37543449	T	G	-0.2495	0.0375	2.886e-11	68282
rs11465702	2	103057892	A	G	0.3145	0.0474	3.314e-11	67323
rs1412426	9	6188652	A	C	0.1945	0.0293	3.323e-11	68166
rs4794814	17	37696852	A	G	-0.2061	0.0312	3.778e-11	66988
rs7221875	17	37543328	A	G	0.2031	0.0309	4.861e-11	68164
rs3964723	17	37403979	T	C	-0.2035	0.0312	6.749e-11	67445
rs10491128	17	37551988	A	G	0.2018	0.031	7.31e-11	68165
rs8066582	17	38146929	T	C	0.1819	0.0281	9.275e-11	68147
rs1043828	5	110464008	T	C	-0.184	0.0286	1.179e-10	68147
rs10445306	17	37591422	A	G	0.2	0.0311	1.187e-10	68051
rs12452509	17	37574722	A	G	-0.199	0.031	1.366e-10	68109
rs10124250	9	6161686	T	C	0.1792	0.0282	1.998e-10	68165
rs2079	9	6166653	A	G	0.1857	0.0293	2.224e-10	65712
rs10975539	9	6308729	T	C	0.206	0.0327	2.852e-10	67944
rs10119713	9	6163823	A	G	0.177	0.0282	3.578e-10	67275
rs2071570	17	38257090	A	C	0.1992	0.0319	4.255e-10	68156
rs9268516	6	32450662	A	G	0.1936	0.0311	4.878e-10	68285
rs16924428	9	6351111	A	G	-0.1926	0.0311	5.652e-10	68157
rs3793127	6	32443090	A	G	0.2015	0.0325	5.75e-10	68285
rs3763309	6	32447149	A	C	0.2015	0.0325	5.75e-10	68285
rs3763311	6	32447352	A	G	0.1922	0.031	6.025e-10	68285
rs3763312	6	32447524	A	G	0.2001	0.0325	7.525e-10	68285
rs3763316	6	32447922	T	C	0.1916	0.0312	7.807e-10	68285
rs2395175	6	32476248	T	C	0.2104	0.0342	7.861e-10	68285
AA_DRB1_-24_32665481_F	6	32665481	A	P	-0.2023	0.033	8.987e-10	68285
AA_DRB1_-24_32665481_L	6	32665481	A	P	-0.2023	0.033	8.987e-10	68285
AA_DRB1_-24_32665481_x	6	32665481	A	P	-0.2023	0.033	8.987e-10	68285
SNP_DRB1_32665482	6	32665482	A	G	0.2023	0.033	8.987e-10	68285
rs731585	9	6342328	A	G	-0.1812	0.0296	9.129e-10	68165
SNP_DQA1_32717217_A	6	32717217	A	P	-0.2038	0.0333	9.24e-10	68285
SNP_DQA1_32717217_G	6	32717217	A	P	-0.2038	0.0333	9.24e-10	68285
SNP_DQA1_32717217_x	6	32717217	A	P	-0.2038	0.0333	9.24e-10	68285
AA_DQA1_26_32717128	6	32717128	T	S	-0.2038	0.0333	9.24e-10	68285
SNP_DQA1_32717128	6	32717128	T	S	-0.2038	0.0333	9.24e-10	68285
SNP_DQA1_32717219_A	6	32717219	A	P	-0.2038	0.0333	9.24e-10	68285
SNP_DQA1_32717219_T	6	32717219	A	P	-0.2038	0.0333	9.24e-10	68285
SNP_DQA1_32717219_x	6	32717219	A	P	-0.2038	0.0333	9.24e-10	68285
AA_DQA1_187_32718380	6	32718380	A	T	-0.2038	0.0333	9.24e-10	68285
SNP_DQA1_32718379	6	32718379	A	G	0.2038	0.0333	9.24e-10	68285
SNP_DQA1_32717108	6	32717108	T	C	0.2038	0.0333	9.24e-10	68285
rs5875382	6	32653817	A	G	-0.1845	0.0301	9.307e-10	68285
SNP_DQA1_32717120	6	32717120	C	G	-0.2032	0.0333	1.023e-09	68285
rs16924356	9	6331610	A	G	0.1891	0.0311	1.173e-09	67876
6:32609105	6	32609105	A	G	0.3355	0.0553	1.273e-09	6534
rs2395163	6	32458990	T	C	-0.1961	0.0324	1.434e-09	68285
SNP_DRB1_32660050	6	32660050	T	G	-0.2001	0.0331	1.542e-09	68285
AA_DRB1_33_32660049	6	32660049	H	N	0.2001	0.0331	1.542e-09	68285
SNP_DRB1_32660111	6	32660111	T	C	0.2001	0.0331	1.542e-09	68285
SNP_DRB1_32657591_A	6	32657591	A	P	-0.2	0.0331	1.546e-09	68285
SNP_DRB1_32657591_C	6	32657591	A	P	-0.2	0.0331	1.546e-09	68285
SNP_DRB1_32657591_G	6	32657591	A	P	-0.2	0.0331	1.546e-09	68285
AA_DRB1_180_32657338_L	6	32657338	A	P	-0.1994	0.0331	1.714e-09	68285
AA_DRB1_180_32657338_V	6	32657338	A	P	-0.1994	0.0331	1.714e-09	68285
AA_DRB1_180_32657338_x	6	32657338	A	P	-0.1994	0.0331	1.714e-09	68285
SNP_DRB1_32657339	6	32657339	C	G	-0.1994	0.0331	1.714e-09	68285
rs4795369	17	37609120	A	G	-0.1852	0.0308	1.898e-09	65464
rs12328681	2	102736867	T	G	-0.2393	0.0398	1.917e-09	68165
rs10455025	5	110404999	A	C	-0.1725	0.0288	2.064e-09	67639
AA_DRB1_120_32657518	6	32657518	N	S	0.1974	0.0331	2.46e-09	68285
SNP_DRB1_32657518	6	32657518	N	S	0.1974	0.0331	2.46e-09	68285
rs10758710	9	5845105	T	C	0.1704	0.0286	2.592e-09	65122
rs281379	19	49214274	A	G	-0.1698	0.0285	2.677e-09	68283
6:32673574	6	32673574	A	T	-0.2476	0.0417	2.869e-09	68282
rs503279	19	49209010	T	C	0.1675	0.0282	2.916e-09	68166
rs2516049	6	32622152	T	C	-0.179	0.0305	4.223e-09	68285
rs485186	19	49207206	A	G	0.1654	0.0283	5.037e-09	67979
rs7044017	9	5861604	A	G	-0.173	0.0296	5.09e-09	67305
rs4289865	9	5850834	T	C	0.1664	0.0286	5.689e-09	68164
rs3817962	6	32439504	A	C	0.1806	0.031	5.744e-09	68285
rs504963	19	49208865	A	G	-0.1653	0.0285	6.467e-09	68265
rs693838	9	6122556	T	C	0.1881	0.0325	6.915e-09	68165
SNP_DQA1_32713273	6	32713273	T	C	0.1735	0.03	6.927e-09	68285
AA_DQB1_57_32740666_A	6	32740666	A	P	-0.1738	0.0301	7.443e-09	68285
AA_DQB1_57_32740666_D	6	32740666	A	P	-0.1738	0.0301	7.443e-09	68285
AA_DQB1_57_32740666_S	6	32740666	A	P	-0.1738	0.0301	7.443e-09	68285
AA_DQB1_57_32740666_V	6	32740666	A	P	-0.1738	0.0301	7.443e-09	68285
AA_DQB1_57_32740666_VA	6	32740666	A	P	-0.1738	0.0301	7.443e-09	68285
AA_DQB1_57_32740666_VD	6	32740666	A	P	-0.1738	0.0301	7.443e-09	68285
AA_DQB1_57_32740666_VS	6	32740666	A	P	-0.1738	0.0301	7.443e-09	68285
SNP_DQB1_32740666_A	6	32740666	A	P	-0.1738	0.0301	7.443e-09	68285
SNP_DQB1_32740666_AC	6	32740666	A	P	-0.1738	0.0301	7.443e-09	68285
SNP_DQB1_32740666_AG	6	32740666	A	P	-0.1738	0.0301	7.443e-09	68285
SNP_DQB1_32740666_AT	6	32740666	A	P	-0.1738	0.0301	7.443e-09	68285
SNP_DQB1_32740666_C	6	32740666	A	P	-0.1738	0.0301	7.443e-09	68285
SNP_DQB1_32740666_G	6	32740666	A	P	-0.1738	0.0301	7.443e-09	68285
SNP_DQB1_32740666_T	6	32740666	A	P	-0.1738	0.0301	7.443e-09	68285
rs660895	6	32628856	T	C	-0.1904	0.0329	7.557e-09	68285
rs2076524	6	32441859	T	C	-0.1791	0.031	7.757e-09	68285
rs2076520	6	32442444	T	C	0.1791	0.031	7.757e-09	68285
AA_DQA1_215_32718464	6	32718464	F	L	-0.1724	0.03	8.572e-09	68285
SNP_DQA1_32718459	6	32718459	T	C	-0.1724	0.03	8.572e-09	68285
SNP_DQA1_32718456	6	32718456	C	G	-0.1724	0.03	8.572e-09	68285
SNP_DQA1_32718465	6	32718465	C	G	-0.1724	0.03	8.572e-09	68285
6:32681483	6	32681483	T	C	-0.2401	0.0418	8.951e-09	68283
rs343473	9	6074936	A	G	-0.1798	0.0313	9.321e-09	66826
rs3817963	6	32439277	A	G	-0.1775	0.0309	9.509e-09	68285
rs2076522	6	32442354	C	G	0.178	0.031	9.554e-09	68285
rs7041923	9	5859800	A	G	0.1722	0.0301	1.007e-08	66998
rs20541	5	131995964	A	G	0.1924	0.0336	1.008e-08	68283
rs602662	19	49206985	A	G	-0.163	0.0285	1.029e-08	68283
rs3817966	6	32439037	T	C	-0.1769	0.0309	1.053e-08	68285
SNP_DQA1_32718381	6	32718381	A	C	0.1714	0.03	1.063e-08	68285
rs4988957	2	102968075	T	C	0.1709	0.0299	1.066e-08	67965
6:32682019	6	32682019	A	C	-0.2369	0.0415	1.172e-08	68278
SNP_DQA1_32717833	6	32717833	A	C	-0.1708	0.03	1.181e-08	68285
SNP_DQA1_32717159	6	32717159	T	C	0.1708	0.03	1.181e-08	68285
SNP_DQA1_32717084	6	32717084	T	C	-0.1708	0.03	1.181e-08	68285
SNP_DQA1_32717986	6	32717986	T	C	0.1708	0.03	1.181e-08	68285
SNP_DQA1_32717205	6	32717205	A	C	-0.1708	0.03	1.181e-08	68285
SNP_DQA1_32717199	6	32717199	C	G	0.1708	0.03	1.181e-08	68285
rs17756142	9	6301578	A	C	-0.1841	0.0323	1.215e-08	68090
rs1295686	5	131995843	T	C	0.1905	0.0335	1.28e-08	68283
6:32376746	6	32376746	T	C	0.1834	0.0323	1.35e-08	68283
rs4988958	2	102968285	T	C	0.1694	0.0298	1.373e-08	68162
rs9268474	6	32428363	T	C	-0.1758	0.031	1.403e-08	68285
rs10204837	2	102977730	A	C	-0.1696	0.0299	1.404e-08	67969
rs4988956	2	102968007	A	G	-0.1692	0.0298	1.412e-08	68284
rs9268480	6	32435034	T	C	0.1755	0.031	1.488e-08	68285
SNP_DQB1_32740628	6	32740628	T	C	0.1636	0.029	1.687e-08	68285
rs3771166	2	102986222	A	G	-0.1684	0.0299	1.704e-08	68161
AA_DRB1_98_32657584	6	32657584	E	K	0.1682	0.0299	1.802e-08	68285
SNP_DRB1_32660090	6	32660090	A	G	-0.1682	0.0299	1.802e-08	68285
SNP_DRB1_32657585	6	32657585	T	C	-0.1682	0.0299	1.802e-08	68285
6:32357165	6	32357165	T	C	-0.1823	0.0324	1.805e-08	68283
6:32387809	6	32387809	T	C	-0.1892	0.0336	1.863e-08	68283
rs1980495	6	32418000	T	G	-0.1741	0.031	1.933e-08	68285
6:32405026	6	32405026	A	G	0.2066	0.0368	1.976e-08	65827
AA_DRB1_104_32657566	6	32657566	A	S	0.1676	0.0299	2.009e-08	68285
SNP_DRB1_32657567	6	32657567	A	C	-0.1676	0.0299	2.009e-08	68285
rs2395157	6	32419349	T	C	-0.1738	0.031	2.053e-08	68285
rs8180664	6	32418694	T	C	0.1738	0.031	2.053e-08	68285
rs9268428	6	32416186	A	C	0.1735	0.031	2.157e-08	68285
6:32371179	6	32371179	C	G	0.181	0.0324	2.209e-08	68282
rs6477005	9	5856209	T	G	-0.1657	0.0296	2.252e-08	68128
rs9268404	6	32412948	T	C	0.1732	0.031	2.291e-08	68285
6:32371915	6	32371915	T	C	0.186	0.0338	3.573e-08	68283
rs681343	19	49206462	T	C	-0.1572	0.0285	3.587e-08	67894
rs9405108	6	32438648	T	C	0.1663	0.0303	4.162e-08	6412
rs2395185	6	32504360	A	C	0.1656	0.0303	4.643e-08	6536
CHR: Chromosome, BP: Base Pair positions referring toGenome Reference Consortium Human Build 37 (GRCh37; Hg 19); StdErr: Standard Error, P:Associaiton P Value, N: Total number of participants
