# Supplementary material for: FUT2–ABO epistasis increases the risk of early childhood asthma and Streptococcus pneumoniae respiratory illnesses
Source: Nat Commun. 2020 Dec 16;11:6398. doi: 10.1038/s41467-020-19814-6 (PMC7744576; doi:10.1038/s41467-020-19814-6)
Supplement: Supplementary file 6 — Supplementary Data 2 [file 41467_2020_19814_MOESM6_ESM.xlsx]

## Sheet: Sheet1
Supplementary Data File 2. Severity-stratified analysis based on the number of hospitalizations for iPSYCH and COPSACsevere for the genome-wide significant loci. Results represent logistic regression analysis (childhood asthma cases vs. non-asthmatic controls) assuming an additive genetic model and are adjusted for sex and 10 principal components. N (Copsac Severe) = 6,532, N (iPSYCH) = 61,749
Locus	Study	Severity (Number of hospitalizations)
		1		2		3		4-5		6
		OR	Het-p	OR	Het-p	OR	Het-p	OR	Het-p	OR	Het-p
		[95% CI],		[95% CI],		[95% CI]		[95% CI]		[95% CI]
		p		p		p		p		p
GSDMB	iPSYCH	1.31		1.74		2.45		2.34		2.32
		[1.21;1.42],	-	[1.46 ; 2.08],	0.82	[1.77 ; 3.43],	0.22	[1.51 ; 3.69],	0.63	[1.38; 4.04],	0.87
		3,94e-11		5.46e-10		1.01e-07		0.000182		0.001
	COPSACsevere	-		1.69		1.93		2.08		2.43
				[1.42 ; 2.02]		[1.60 ; 2.34]		[1.74 ; 2.48]		[2.07 ; 2.87]
				5.39e-09		1.81e-11		6.69e-16		1.23e-26
CDHR3	iPSYCH	1.34		1.22		1.72		1.89		2.17
		[1.22 ; 1.48],	-	[0.98 ; 1.52],	0.46	[1.21 ; 2.42],	0.48	[1.17 ; 2.96],	0.3	[1.24 ; 3.78],	0.36
		3.22e-09		0.07		0.002		0.007		0.005
	COPSACsevere	-		1.37		1.48		1.45		1.65
				[1.10 ; 1.69]		[1.17 ; 1.85]		[1.17 ; 1.78]		[1.38 – 1.98],
				0.004		0.0007		0.00052		5.3e-08
HLA-DQA1	iPSYCH	1.12		1.39		1.46		1.68		1.39
		[1.03 ; 1.21]	-	[1.16 ; 1.67]	0.24	[1.05 ; 2.03]	0.33	[1.08 ; 2.65]	0.77	[0.82 ; 2.38]	0.69
		0.008		0.000371		0.02		0.02		0.23
	COPSACsevere	-		1.18		1.2		1.56		1.56
				[0.97 ; 1.45]		[0.97 ; 1.48],		[1.28 ; 1.92]		[1.30 ; 1.87],
				0.1		0.1		1.6e-05		1.9e-06
	iPSYCH	1.14		1.16 [0.95 ; 1.		1.1		1.46		1.36
IL33		[1.04 ; 1.25],	-	41],	0.39	[0.75 ; 1.56],	0.26	[0.91 ; 2.28],	0.91	[0.76 ; 2.32],	0.5
(rs340933)		0.006		0.14		0.62		0.1		0.27
	COPSACsevere	-		1.31 [1.01 ; 1.71]		1.44		1.37		1.68
				0.04		[1.09 ; 1.94]		[1.06 ; 1.79]		[1.32 ; 2.17]
						0.01		0.02		4.7e-05
		1.18		1.4		1.24		1.5		1.46
IL33	iPSYCH	[1.06 ; 1.31],	-	[1.13 ; 1.72],	0.57	[0.82 ; 1.81],	0.97	[0.88 ; 2.44],	1	[0.76 ; 2.60],	0.59
(rs1342326)		0.001		0.002		0.29		0.11		0.22
	COPSACsevere	-		1.28		1.23		1.5		1.74
				[1.02 ; 1.60]		[0.96 ; 1.56]		[1.21 ; 1.85]		[1.44 ; 2.08]
				0.03		0.09		0.000162		3.11e-11
IL1RL1	iPSYCH	1.26		2.28	0.03	1.06	0.48	1.08	0.76	2.71	0.55
		[1.10 ; 1.44] 7.4e-04	-	[1.60 ; 3.37]		[0.67 ; 1.76]		[0.58 ; 2.23]		[1.00 ; 11.13]
				1.16e-05		0.83		0.81		0.09
	COPSACsevere	-		1.35		1.3		1.21		1.86
				[1.00 ; 1.85],		[0.96 ; 1.82],		[0.92 ; 1.64],		[1.40 ; 2.54],
				0.06		0.11		0.19		4.57e-05
WDR36	iPSYCH	1.14		1.2		1.2		1.4		2.07
		[1.05 ; 1.23]	-	[1.00 ; 1.42]	1	[0.88 ; 1.64]	0.5	[0.92 ; 2.12]	0.55	[1.26;3.43]	0.07
		0.002		0.04		0.24		0.11		0.004
	COPSACsevere	-		1.2		1.36		1.22		1.27
				[1.01 ; 1.44]		[1.13 ; 1.64]		[1.02 ; 1.45]		[1.09 ; 1.48]
				0.04		0.001		0.02		0.0021
IL13	iPSYCH	1.1		1.33		1.06		1.28		1.71
		[0.99 ; 1.20]	-	[1.09 ; 1.61]	0.34	[0.72 ; 1.52],	0.25	[0.78 ; 2.03],	0.62	[0.98 ; 2.88],	0.44
		0.07		0.004		0.76		0.31		0.05
	COPSACsevere	-		1.16		1.36		1.46		1.37
				[0.94 ; 1.42]		[1.09 ; 1.67]		[1.21 ; 1.77]		[1.15 ; 1.63]
				0.17		0.005		9.7e-05		0.00047
FUT2	iPSYCH	1.16		1.23		1.05		1.15		1.66
		[1.07 ; 1.26]	-	[1.09 ; 1.61]	0.62	[0.77 ; 1.43],	0.29	[0.76 ; 1.77],	0.85	[0.99 ; 2.83],	0.46
		0.00027		0.004		0.75		0.51		0.06
				1.15		1.28		1.1		1.35
				[0.97 ; 1.38]		[1.06 ; 1.55]		[0.93 ; 1.31]		[1.16 ; 1.58]
	COPSACsevere	-		0.11		0.01		0.27		0.00014
Het-p quantifies the p-value for the test of heterogeneity between the two studies
