# Supplementary material for: FUT2–ABO epistasis increases the risk of early childhood asthma and Streptococcus pneumoniae respiratory illnesses
Source: Nat Commun. 2020 Dec 16;11:6398. doi: 10.1038/s41467-020-19814-6 (PMC7744576; doi:10.1038/s41467-020-19814-6)
Supplement: Supplementary file 7 — Supplementary Data 3 [file 41467_2020_19814_MOESM7_ESM.xlsx]

## Sheet: Sheet1
Supplementary Data File 3. FUT2 and ABO main and stratified effects for each severity stratum in COPSACsevere (discovery). Logistic regression model is adjusted for sex and 10 principal components. The reported P-values are not adjusted for multiple comparisons.
No. of hospitalizations	Gene	Analysis	OR [95% CI]	P	cases/controls
2	FUT2	Main effect	1.09 [0.92; 1.30]	0.3	294/5328
		ABO = TT	0.92 [0.70;1.23]	0.6	106/2199
		ABO = TC	1.33 [1.04;1.71]	0.02	148/2435
		ABO = CC	0.85 [0.55;1.38]	0.51	40/694
	ABO	Main effect	1.10 [0.93; 1.31]	0.27	294/5328
		FUT2 = AA	0.87 [0.55;1.36]	0.55	45/1095
		FUT2 = AG	1.20 [0.95;1.51]	0.11	162/2624
		FUT2 = GG	1.07 [0.77;1.47]	0.69	87/1609
3	FUT2	Main effect	1.18 [0.98; 1.41]	0.07	256/5328
		ABO = TT	1.10 [0.82;1.49]	0.52	94/2199
		ABO = TC	1.09 [0.85;1.41]	0.48	135/2435
		ABO = CC	2.65 [1.42;5.27]	0.003	27/694
	ABO	Main effect	1.02 [0.84; 1.25]	0.81	256/5328
		FUT2 = AA	0.84 [0.52;1.33]	0.46	44/1095
		FUT2 = AG	0.95 [0.73;1.24]	0.73	124/2624
		FUT2 = GG	1.24 [0.91;1.68]	0.18	88/1609
4-5	FUT2	Main effect	1.11 [0.94; 1.31]	0.23	311/5328
		ABO = TT	0.88 [0.67;1.16]	0.35	117/2199
		ABO = TC	1.29 [1.02;1.65]	0.04	157/2435
		ABO = CC	1.26 [0.76;2.10]	0.36	37/694
	ABO	Main effect	1.02 [0.86; 1.22]	0.76	311/5328
		FUT2 = AA	0.75 [0.48;1.13]	0.18	55/1095
		FUT2 = AG	0.99 [0.78;1.26]	0.97	157/2624
		FUT2 = GG	1.26 [0.93;1.69]	0.12	99/1609
≥ 6	FUT2	Main effect	1.30 [1.12; 1.52]	0.00075	397/5328
		ABO = TT	0.90 [0.68;1.18]	0.43	114/2199
		ABO = TC	1.44 [1.16;1.79]	0.00068	216/2435
		ABO = CC	2.07 [1.39;3.18]	0.00053	67/694
	ABO	Main effect	1.37 [1.18; 1.59]	3.2e-05	397/5328
		FUT2 = AA	0.83 [0.53;1.27]	0.4	53/1095
		FUT2 = AG	1.23 [0.99;1.51]	0.06	205/2624
		FUT2 = GG	1.98 [1.54;2.57]	1.5e-07	139/1609
P values <0.05 are in bold; FUT2 SNP: rs601338, ABO SNP: rs505922
